# Supplementary material for: Evaluation of Phenolic Root Exudates as Stimulants of Saptrophic Fungi in the Rhizosphere
Source: Front Microbiol. 2021 Apr 14;12:644046. doi: 10.3389/fmicb.2021.644046 (PMC8079663; doi:10.3389/fmicb.2021.644046)
Supplement: Supplementary Table 1 — Summary of ANOVA results on ergosterol (A) and 16S copy number (B) as a function of the type of phenolic acid, compartment (soil/sand), and presence or absence of primary metabolites (PM) (Exp. 1). df.: degrees of freedon, SS: sum of squares, MS: mean sum of squares. [file Table_1.XLSX]

## Sheet: ESanova
Table S1. Summary of ANOVA results on ergosterol (A) and 16S copy number (B) as a function of the type of phenolic acid, compartment, and presence or absence of primary metabolites (PM) (Exp. 1). d.f..: degrees of freedon, SS: sum of squares, MS: mean sum of squares.
A	d.f.	SS	MS	F	p
Phenolic acid	8	10.86	1.298	3.1782	2.9 10-3	**
Compartment	1	32.089	32.089	78.5559	2.2 10-11	***
PM	1	76.23	76.23	186.616	2.2 10-16	***
block	3	3.702	1.234	3.0211	0.03	*
Phenolic acid:Compartment	8	4.145	0.518	1.2683	0.27
Phenolic acid:PM	8	8.641	1.08	2.6441	0.01	*
Compartment:PM	1	0.214	0.214	0.5232	0.47
Phenolic acid:Compartment:PM	8	3.496	0.437	1.0698	0.39
Residuals	105	42.891	0.408
B	d.f.	SS	MS	F	p
Phenolic acid	2	5 1016	3 1016	1.1	0.35
PM	1	5 1017	5 1017	20	4.5 10-4	***
block	3	1 1017	4 1016	1.7	0.2
Phenolic acid:PM	2	2 1017	1 1017	5	0.02	*
Residuals	15	4 1017	3 1017
