# Supplementary material for: Evaluation of Phenolic Root Exudates as Stimulants of Saptrophic Fungi in the Rhizosphere
Source: Front Microbiol. 2021 Apr 14;12:644046. doi: 10.3389/fmicb.2021.644046 (PMC8079663; doi:10.3389/fmicb.2021.644046)
Supplement: Supplementary Table 2 — Summary of ANOVA results on ergosterol as a function of the Arabidopsis line (A.t. line) and developmental stage (dev. stage) (Exp. 2), shown for ergosterol in the rhizosphere (A) and for the ergosterol increase in the rhizosphere from its concentration in the bulk soil (B). df: degrees of freedom, SS: sum of squares, MS: mean sum of squares. [file Table_2.XLSX]

## Sheet: Sheet1
Table S2. Summary of ANOVA results on ergosterol as a function of the Arabidopsis line (A.t. line) and developmental stage (dev. stage) (Exp. 2), shown for ergosterol in the rhizosphere (A) and for the ergosterol increase in the rhizosphere from its concentration in the bulk soil (B) d.f..: degrees of freedon, SS: sum of squares, MS: mean sum of squares.
A	d.f.	SS	MS	F	p
A.t. line	3	0.2041	0.068	1.77	0.18
dev. stage	1	0.6325	0.6325	16.48	3.6 10-4	***
block	4	0.42	0.1	2.7	0.0501	.
A.t. line:dev. stage	3	0.0274	0.0091	0.23	0.87
Residuals	28	1.08	0.04
B	d.f.	SS	MS	F	p
A.t. line	3	0.1875	0.0625	1.3226	0.28678
dev. stage	1	0.3591	0.3591	7.5989	0.01016	*
block	4	0.48	0.12	2.5459	0.06154	.
A.t. line:dev. stage	3	0.0915	0.0305	0.6456	0.59225
Residuals	28	1.32	0.047
