# Supplementary material for: Evaluation of Phenolic Root Exudates as Stimulants of Saptrophic Fungi in the Rhizosphere
Source: Front Microbiol. 2021 Apr 14;12:644046. doi: 10.3389/fmicb.2021.644046 (PMC8079663; doi:10.3389/fmicb.2021.644046)
Supplement: Supplementary Table 3 — Summary of permutational analysis of multivariate variance (PERMANOVA) applied to fungal (A) and bacterial (B) community data of the arable soil layer in rhizosphere simulation microcosms using Bray-Curtis distances. The PERMANOVA was applied for the total dataset for partitioning the variance according to two factors (type of phenolic acid x presence of additional primary metabolites, PM). The effect of type of phenolic acid was also tested alone on two subsets of data (Phenolic acid with/without PM), as these had a better homogeneity of multivariate variance. df: degrees of freedom, SS: sum of squares MS: mean sum of squares, p values based on 999 permutations. [file Table_3.XLSX]

## Sheet: Sheet1
Table S3. Summary of permutational analysis of multivarate variance (PERMANOVA) applied to fungal (A) and bacterial (B) community data using Bray-Curtis distances. The PERMANOVA was applied for the total dataset for partitioning the variance according to two factors (type of phenolic acid x presence of additional primary metabolites, PM). The effect of type of phenolic acid was also tested alone …
A	d.f.	SS	MS	F	R2	p
Phenolic acid x PM
Phenolic acid	3	0.37	0.13	1.09	0.09	0.282
PM	1	0.85	0.85	7.38	0.19	0.001	***
block	3	0.35	0.12	1	0.08	0.426
Phenolic acid:PM	3	0.37	0.12	1.008	0.09	0.313
Residuals	21	2.41	0.11		0.55
Total	31	4.35			1
Phenolic acid (without PM)
Phenolic acid	3	0.36	0.12	1.13	0.22	0.19
block	3	0.3	0.1	0.94	0.19	0.6
Residuals	9	0.94	0.11		0.59
Total	15	1.6			1
Phenolic acid (with PM)
Phenolic acid	3	0.39	0.13	0.97	0.21	0.53
block	3	0.31	0.1	0.79	0.17	0.94
Residuals	9	1.2	0.13		0.63
Total	15	1.9			1
B	d.f.	SS	MS	F	R2	p
Phenolic acid x PM
Phenolic acid	3	1.54	0.51	1.1	0.1	0.001	***
PM	1	0.61	0.61	1.3	0.04	0.001	***
block	3	1.45	0.48	1.04	0.1	0.056	.
Phenolic acid:PM	3	1.56	0.52	1.12	0.11	0.001	***
Residuals	21	9.76	0.47		0.66
Total	31	14.92			1
Phenolic acid (without PM)
Phenolic acid	3	1.51	0.5	1.05	0.21	0.002	**
block	3	1.47	0.49	1.02	0.2	0.064	.
Residuals	9	4.31	0.47		0.59
Total	15	7.3			1
Phenolic acid (with PM)
Phenolic acid	3	1.59	0.53	1.18	0.23	0.001	***
block	3	1.37	0.46	1.02	0.2	0.33
Residuals	9	4.05	0.45		0.58
Total	15	7.01			1
